# Supplementary material for: Adenovirus-Neutralizing and Infection-Promoting Activities Measured in Serum of Human Brain Cancer Patients Treated with Oncolytic Adenovirus Ad5-∆24.RGD
Source: Int J Mol Sci. 2025 Jan 20;26(2):854. doi: 10.3390/ijms26020854 (PMC11765819; doi:10.3390/ijms26020854)
Supplement: Supplementary file 1 [file ijms-26-00854-s001.zip]

Archive with 1 entries (1 files):
- ijms-3409993-supplementary.pdf
